# Supplementary material for: Optimal microRNA Sequencing Depth to Predict Cancer Patient Survival with Random Forest and Cox Models
Source: Genes (Basel). 2022 Dec 2;13(12):2275. doi: 10.3390/genes13122275 (PMC9777708; doi:10.3390/genes13122275)
Supplement: Supplementary file 1 [file genes-13-02275-s001.zip]

Archive with 1 entries (1 files):
- genes-2026736-supplementary.pdf
